# Supplementary material for: Computational Modelling and Sustainable Synthesis of a Highly Selective Electrochemical MIP-Based Sensor for Citalopram Detection
Source: Molecules. 2022 May 21;27(10):3315. doi: 10.3390/molecules27103315 (PMC9143463; doi:10.3390/molecules27103315)
Supplement: Supplementary file 1 [file molecules-27-03315-s001.zip]

Archive with 1 entries (1 files):
- molecules-1694769-supplementary.pdf
